# Supplementary material for: Compartment-Specific CD138 Expression Defines an Aggressive Breast Cancer Phenotype with Distinct Transcriptomic Features
Source: Cancers (Basel). 2026 May 9;18(10):1539. doi: 10.3390/cancers18101539 (PMC13204842; doi:10.3390/cancers18101539)
Supplement: Supplementary file 1 [file cancers-18-01539-s001.zip]

Archive with 1 entries (1 files):
- cancers-4266808-supplementary.pdf
